# Supplementary material for: Determination of the Main Ergot Alkaloids and Their Epimers in Oat-Based Functional Foods by Ultra-High Performance Liquid Chromatography Tandem Mass Spectrometry
Source: Molecules. 2021 Jun 18;26(12):3717. doi: 10.3390/molecules26123717 (PMC8234484; doi:10.3390/molecules26123717)
Supplement: Supplementary file 1 [file molecules-26-03717-s001.zip]

Archive with 1 entries (1 files):
- molecules-1253518-supplementary.pdf
